# Supplementary material for: Spatiotemporal analysis of canine rabies in El Salvador: Violence and poverty as social factors of canine rabies
Source: PLoS One. 2018 Aug 17;13(8):e0201305. doi: 10.1371/journal.pone.0201305 (PMC6097665; doi:10.1371/journal.pone.0201305)
Supplement: S1 Excel — (XLSX) [file pone.0201305.s012.xlsx]

## Sheet: Sheet1
				POSITIVE CASES OF CANINE RABIES IN EL SALVADOR 2005-2014
						YEAR
	Department	2005	2006	2007	2008	2009	2010	2011	2012	2013	2014	TOTAL
	Ahuachapan	6	1	3	3	0	1	0	0	0	0	14
	Santa Ana	2	1	0	0	1	1	0	0	0	0	5
	Sonsonate	0	1	8	7	0	0	0	0	0	0	16
	Chalatenango	4	1	0	0	0	0	0	0	0	0	5
	La libertad	6	0	1	1	0	0	1	0	0	0	9
	San Salvador	23	16	4	5	1	2	0	1	0	0	52
	Cuscatlán	21	4	3	3	1	0	0	0	0	0	32
	La Paz	2	0	0	1	0	0	0	1	0	0	4
	Cabañas	15	1	5	1	0	0	0	0	0	0	22
	San vicente	2	3	5	0	0	0	0	0	0	0	10
	Usulutan	2	19	19	11	10	0	1	0	0	0	62
	San Miguel	21	52	15	5	5	0	0	0	1	0	99
	Morazan	5	30	8	0	0	1	0	0	0	0	44
	La union	19	48	13	5	0	0	0	0	0	0	85
	TOTAL	128	177	84	42	18	5	2	2	1	0	459
DATA	SOURCE				ACCSES
Epidemiological data	http://www.salud.gob.sv/				The office for request the epidemiological data is the Zoonis Unit, Ministry of Health, El Salvador.
Demographic data from El Salvador	http://www.digestyc.gob.sv				DATA IS FREE FOR DOWNLOAD, THIS IS 2007 CENSUS
Spatial Data (.shapefiles)	http://www.cnr.gob.sv/geoportal-cnr/				DATA IS FREE FOR DOWNLOAD. FURTHER INFORAMTION WRITE geoportal@cnr.gob.sv
Poverty Classificaton	Reference				FLACSO PES. Mapa de Pobreza: Política social y Focalización. 1st ed. San Salvador, El Salvador:
					FISDL, Fondo de Inversion Social Para el Desarrollo Local de El Salvador; 2005.
Violence	http://www.transparencia.oj.gob.sv/.				YOU CAN ACCESS HOMICIDE STATISTICS
	Reference				FUNDAUNGO. Atlas de la violencia en El Salvador (2009-2012). San Salvador, El Salvador2013. 152 p.
All the information can be requested under the law of acces to public information from El Salvador	https://www.gobiernoabierto.gob.sv/pages/ley-de-acceso-a-la-informacion-publica
